# Supplementary material for: Histone Acetylase Inhibitor Curcumin Impairs Mouse Spermiogenesis–An In Vitro Study
Source: PLoS One. 2012 Nov 7;7(11):e48673. doi: 10.1371/journal.pone.0048673 (PMC3492465; doi:10.1371/journal.pone.0048673)
Supplement: Table S3 — Quantitive analysis of the target protein expression in Figure 4 .A and Figure 6 . (XLS) [file pone.0048673.s005.xls]

## Sheet: 显示强度
标识	真实名称	红荧光累计强度	红荧光面积	红荧光平均强度	蓝荧光累计强度	蓝荧光面积	蓝荧光平均强度	红蓝平均值比	红蓝总比
		RED IOD SUM	RED area sum	RED mean density=RED IOD SUN/RED area sum	BLUE IOD SUM	BLUE area sum	BLUE mean density=BLUE IOD SUN/BLUE area sum	RED/BLUE mean density Ratio	RED/BLUE IOD SUM Ratio
	Figure 4.A											Control	Curcumin treated
1	AcH4-Control-Step7	79418	9063	8.76288	183205	11916	15.3747	0.569954	0.433493		Step 7	0.433493	0.661147
2	AcH4-Control-Step8	117362	10336	11.3547	358546	15105	23.7369	0.478356	0.327328		Step 8	0.327328	0.232008
3	AcH4-Control-Step9	659510	20916	31.5314	176447	10097	17.4752	1.80435	3.73772		Step 9	3.73772	0.247207
4	AcH4-Control-Step10	716473	9590	74.7104	209207	6415	32.6122	2.29088	3.42471		Step 10	3.42471	0.0384678
5	AcH4-Control-Step11/12	439346	7801	56.3192	156409	6302	24.8189	2.2692	2.80896		Step 11/12	2.80896	0.126201
6	AcH4-Cur-Step7	137077	11134	12.3116	207332	15083	13.7461	0.895643	0.661147
7	AcH4-Cur-Step8	45213	3083	14.6653	194877	15839	12.3036	1.19195	0.232008
8	AcH4-Cur-Step9	27659	1679	16.4735	111886	7314	15.2975	1.07687	0.247207
9	AcH4-Cur-Step10	16637	1342	12.3972	432492	17688	24.4512	0.507018	0.0384678
10	AcH4-Cur-Step11/12	33816	2258	14.9761	267953	12314	21.76	0.688238	0.126201
	Figure 6.A
11	TBP-Cur-Step1/2	30936	1964	15.7515	152429	6737	22.6256	0.69618	0.202954
12	TBP-Cur-Step3	59090	3012	19.6182	99057	6636	14.9272	1.31426	0.596525
13	TBP-Cur-Step4	123715	4990	24.7926	284481	13821	20.5832	1.2045	0.43488
14	TBP-Cur-Step5	37186	2704	13.7522	98090	3835	25.5776	0.537667	0.379101
15	TBP-Cur-Step6	1245	155	8.03226	52706	3852	13.6828	0.587035	0.0236216
16	TAF1-Cur-Step1/2	27363	3103	8.81824	125562	7212	17.4101	0.5065	0.217924
17	TAF1-Cur-Step3	3807	523	7.27916	98102	8129	12.0682	0.603171	0.0388065
18	TAF1-Cur-Step4	25483	2379	10.7116	68316	6452	10.5883	1.01164	0.373017
19	TAF1-Cur-Step5	1315	164	8.01829	59192	3586	16.5064	0.485768	0.0222158
20	TAF1-Cur-Step6	9726	1109	8.77006	190264	11675	16.2967	0.53815	0.0511184
21	AP2a-Cur-Step1/2	36692	3275	11.2037	221871	8839	25.1014	0.446337	0.857543
22	AP2a-Cur-Step3	38983	4133	9.43213	99159	5995	16.5403	0.570252	0.393136
23	AP2a-Cur-Step4	134062	10827	12.3822	304180	14632	20.7887	0.595622	0.440732
24	AP2a-Cur-Step5	11519	1668	6.90588	135854	6805	19.9639	0.345919	0.0847896
25	AP2a-Cur-Step6	1558	318	4.89937	54085	5060	10.6887	0.458368	0.0288065
26	TOPOIIb-Cur-Step1/2	21246	1297	16.3809	120170	6539	18.3774	0.891359	0.1768
27	TOPOIIb-Cur-Step3	28356	2080	13.6327	70941	7206	9.84471	1.38477	0.399712
28	TOPOIIb-Cur-Step4	5503	1349	4.07932	134079	7219	18.5731	0.219636	0.041043
29	TOPOIIb-Cur-Step5	3537	509	6.94892	164458	8664	18.9818	0.366084	0.021507
30	TOPOIIb-Cur-Step6	868	160	5.425	87966	6926	12.7008	0.427137	0.00986745
31	H3K4Me3-Cur-Step1/2	17608	3164	5.56511	53055	6091	8.71039	0.638904	0.331882
32	H3K4Me3-Cur-Step3	53451	5051	10.5823	104196	6254	16.6607	0.635163	0.512985
33	H3K4Me3-Cur-Step4	42667	5098	8.36936	101147	6348	15.9337	0.525262	0.421832
34	H3K4Me3-Cur-Step5	10824	1092	9.91209	78202	5038	15.5224	0.638565	0.138411
35	H3K4Me3-Cur-Step6	21322	3404	6.26381	62809	5693	11.0327	0.567751	0.339474
36	H3K20Me3-Cur-Step1/2	22365	1294	17.2836	53847	4234	12.7178	1.35901	0.415343
37	H3K20Me3-Cur-Step3	41174	2051	20.0751	72140	5552	12.9935	1.54501	0.570751
38	H3K20Me3-Cur-Step4	1953	506	3.85968	67600	5860	11.5358	0.334582	0.0288905
39	H3K20Me3-Cur-Step5	2116	469	4.51173	52856	4193	12.6058	0.35791	0.0400333
40	H3K20Me3-Cur-Step6	22744	3194	7.12085	134461	7871	17.0831	0.416836	0.169149
	Figure 6.B											Control	Curcumin treated
41	Hdac1-Control-Step7	77923	6248	12.4717	124287	6431	19.3262	0.645323	0.62696		Step 7	0.62696	0.819383
42	Hdac1-Control-Step8	45871	5700	8.04754	99559	7415	13.4267	0.599369	0.460742		Step 8	0.460742	0.944813
43	Hdac1-Control-Step9	45759	4953	9.23864	107727	5760	18.7026	0.493976	0.424768		Step 9	0.424768	1.14345
44	Hdac1-Control-Step10	89286	8611	10.3688	146358	8825	16.5845	0.625213	0.610052		Step 10	0.610052	1.169
45	Hdac1-Control-Step11/12	12345	2642	4.6726	118014	9289	12.7047	0.367785	0.104606		Step 11/12	0.104606	0.997068
46	Hdac1-Cur-Step7	59851	4794	12.4846	73044	7221	10.1155	1.2342	0.819383
47	Hdac1-Cur-Step8	165929	7182	23.1035	175621	6291	27.9162	0.827599	0.944813
48	Hdac1-Cur-Step9	57766	5453	10.5934	50519	5915	8.54083	1.24033	1.14345
49	Hdac1-Cur-Step10	52862	3261	16.2104	45220	2823	16.0184	1.01198	1.169
50	Hdac1-Cur-Step11/12	41489	3284	12.6337	41611	3319	12.5372	1.00769	0.997068
